# Supplementary material for: Two Machine Learning Models to Economize Glaucoma Screening Programs: An Approach Based on Neural Nets
Source: J Pers Med. 2025 Aug 7;15(8):361. doi: 10.3390/jpm15080361 (PMC12387565; doi:10.3390/jpm15080361)
Supplement: Supplementary file 1 [file jpm-15-00361-s001.zip]

Archive with 1 entries (1 files):
- jpm-3603643-supplementary.pdf
